# Supplementary material for: High-throughput clone library analysis of the mucosa-associated microbiota reveals dysbiosis and differences between inflamed and non-inflamed regions of the intestine in inflammatory bowel disease
Source: BMC Microbiol. 2011 Jan 10;11:7. doi: 10.1186/1471-2180-11-7 (PMC3032643; doi:10.1186/1471-2180-11-7)
Supplement: Additional File 1 — Species-level analysis of mucosa-associated microbiota at inflamed and non-inflamed sites within individual patients and within non-IBD controls. Phylotypes generated using DOTUR (99% identity) were assigned identities with MegaBLAST. Phylotypes were given the name of the closest-matching environmental clone in the NCBI database and also the closest cultured relative. If closest matching identities were >99% these were not indicated in the figure, identities <99% are shown in brackets. The bacterial phyla individual phylotypes were mapped to are indicated by the coloured boxes. [file 1471-2180-11-7-S1.XLS]

## Sheet: Summary
IBD Dysbiosis - Phylum Level Results
				RDP Classification at Phylum Level (% of total clones)
Pair/Control Code	Sample Info	No. clones	Shannon D.I.	Firmicutes	Fusobacteria	Actinobacteria	Proteobacteria	Bacteroidetes	Verrucomicrobia	Lentisphaera	TM7	Good's Coverage (%)
CD1	CD Inflamed	256	3.35147	29.3	0	1.2	7	62.5	0	0	0	89.06
	CD Non-inflamed	344	2.50854	15.7	0	1.2	5.5	77.6	0	0	0	96.22
CD2	CD Inflamed	291	2.99905	29.9	0	0.7	5.2	64.3	0	0	0	95.87
	CD Non-inflamed	287	1.84404	16.4	0	0	4.2	79.4	0	0	0	95.47
CD3	CD Inflamed	283	3.16286	78.8	0	0.7	2.8	17.7	0	0	0	95.05
	CD Non-inflamed	327	3.27447	74.3	0	1.5	1.2	22.9	0	0	0	96.02
CD4	CD Inflamed	295	3.3543	47.5	0	0.7	4.7	47.1	0	0	0	90.17
	CD Non-inflamed	302	3.26158	67.9	0	0	7	25.2	0	0	0	95.36
CD5	CD Inflamed	342	3.28705	49.1	1.8	0.6	2.6	45.9	0	0	0	94.74
	CD Non-inflamed	300	3.06709	43.7	0	0.3	5.3	50.7	0	0	0	95.33
CD6	CD Inflamed	248	2.33919	91.9	0	0.4	6	1.6	0	0	0	96.37
	CD Non-inflamed	445	2.43485	93.7	0.2	0.4	3.8	1.3	0	0	0.4	97.3
UC1	UC Inflamed	294	2.76896	46.6	0	0	0.3	53.1	0	0	0	93.88
	UC Non-inflamed	286	2.85053	47.2	0	0	1.4	51.4	0	0	0	97.2
UC2	UC Inflamed	267	2.47695	33	0	0.4	1.5	65.2	0	0	0	92.51
	UC Non-inflamed	301	2.93351	38.9	0	0	4.7	56.5	0	0	0	94.35
UC3	UC Inflamed	467	3.95779	56.5	0	1.3	1.3	40.9	0	0	0	88.87
	UC Non-inflamed	341	3.20384	41.1	0	0	2.1	56.9	0	0	0	87.1
UC4	UC Inflamed	351	3.08567	43.6	0	6.3	8	42.2	0	0	0	93.45
	UC Non-inflamed	318	3.47072	47.5	0	1.6	9.7	41.2	0	0	0	95.28
UC5	UC Inflamed	469	3.50818	32.6	0.2	0.9	24.3	42	0	0	0	91.82
	UC Non-inflamed	499	3.28058	38.7	0	1.2	22.6	37.5	0	0	0	96.39
UC6	UC Inflamed	460	3.25237	47.4	0.2	1.3	5.4	45.7	0	0	0	93.48
	UC Non-inflamed	457	3.43162	53	0	0.9	5.7	40.5	0	0	0	93.87
N1	Normal Control	403	3.51869	51.6	0	0.5	2	45.7	0.2	0	0	93.3
N2	Normal Control	489	3.87466	82.4	1.2	1.2	2.5	12.7	0	0	0	92.02
N3	Normal Control	294	3.51112	61.9	0	0	9.9	27.6	0.7	0	0	95.92
N4	Normal Control	342	3.48986	70.5	0	0.3	4.4	24.6	0	0.3	0	93.27
N5	Normal Control	252	3.65007	50.8	0	0.4	0.8	48	0	0	0	83.73
		10010									Mean	93.5655
											Median	94.35
											Range	83.73-97.3
